# Supplementary material for: Necroptosis-related lncRNA in lung adenocarcinoma: A comprehensive analysis based on a prognosis model and a competing endogenous RNA network
Source: Front Genet. 2022 Sep 8;13:940167. doi: 10.3389/fgene.2022.940167 (PMC9493131; doi:10.3389/fgene.2022.940167)
Supplement: Supplementary file 1 [file Table2.xlsx]

## Sheet: Sheet1
Table S2. Details of the corresponding coefficient of signature lncRNAs
Gene	Coef
AL035458.2	0.0437474
FAM30A	-0.247239
AC027117.1	-0.0481791
FAM83A-AS1	0.138654
AP001178.1	0.288557
MED4-AS1	-0.398803
AC026355.2	-0.11804
AP000864.1	0.49491
AC107021.2	0.17262
AC092168.2	0.366468
FRMD6-AS1	0.108051
AC034102.8	-0.0696285
AC018529.1	-0.478053
