# Supplementary material for: Necroptosis-related lncRNA in lung adenocarcinoma: A comprehensive analysis based on a prognosis model and a competing endogenous RNA network
Source: Front Genet. 2022 Sep 8;13:940167. doi: 10.3389/fgene.2022.940167 (PMC9493131; doi:10.3389/fgene.2022.940167)
Supplement: Supplementary file 2 [file Table3.xlsx]

## Sheet: Sheet2
Table S3 Clinical characteristics of LUAD patients
Clinical characteristics of LUAD patients
Training Cohort Validate Cohort All Cohort	Training Cohort	Validate Cohort	All Cohort
No.of patient	229	228	457
Age(mean(SD))	64.9(9.9)	65.0(10.3)	64.9(10.1)
Gender(%)
Male	120(52.4)	88(38.6)	208(45.5)
Female	109(47.6)	140(61.4)	249(54.5)
Stage(%)
StageⅠ	120(52.4)	127(55.7)	247(54.0)
StageⅡ	58(25.3)	46(20.2)	104(22.8)
StageⅢ	40(17.5)	34(14.9)	74(16.2)
StageⅣ	8(3.5)	16(7.0)	24(5.3)
Unknow	3(1.3)	5(2.2)	8(1.7)
pathologic T(%)
T1	71(31.0)	84(36.8)	155(33.9)
T2	128(55.9)	116(50.9)	244(53.4)
T3	19(8.3)	18(7.9)	37(8.1)
T4	10(4.4)	8(3.5)	18(3.9)
TX	1(0.4)	2(0.9)	3(0.7)
pathologic N(%)
N0	143(62.4)	152(66.7)	295(64.6)
N1	45(19.7)	40(17.5)	85(18.6)
N2	35(15.3)	29(12.7)	64(14.0)
N3	1(0.4)	1(0.4)	2(0.4)
NX	5(2.2)	6(2.6)	11(2.4)
pathologic M(%)
M0	156(68.1)	151(66.2)	307(67.2)
M1	8(3.5)	15(6.6)	23(5.0)
MX	61(26.6)	62(27.2)	123(26.9)
Unknow	4(1.7)	0(0.0)	4(0.9)
status=Dead(%)	86(37.6)	87(38.2)	173(37.9)
OS time(mean)/day	957.9	908.7	933.4
