# Supplementary material for: Necroptosis-related lncRNA in lung adenocarcinoma: A comprehensive analysis based on a prognosis model and a competing endogenous RNA network
Source: Front Genet. 2022 Sep 8;13:940167. doi: 10.3389/fgene.2022.940167 (PMC9493131; doi:10.3389/fgene.2022.940167)
Supplement: Supplementary file 9 [file Table4.xlsx]

## Sheet: Sheet1
Table S4 Clinical characteristics of low-risk and high-risk groups
Clinical characteristics of low-risk and high-risk groups
	Training Cohort			Validate Cohort			All Cohort
	low-risk	high-risk	P-value	low-risk	high-risk	P-value	low-risk	high-risk	P-value
No.of patient	115	114		108	120		223	234
Age(mean(SD))	65.6(9.6)	64.1(10.1)	0.250(t test)	65.5(10.6)	64.5(10.1)	0.467(t test)	65.6(10.1)	64.3(10.1)	0.186(t test)
Gender(%)			0.164 (Chi-square)			0.852 (Chi-square)			0.302 (Chi-square)
Male	55(47.8)	65(57.0)		41(38.0)	47(39.2)		96(43.0)	112(47.9)
Female	60(52.2)	49(43.0)		67(62.0)	73(60.8)		127(57.0)	122(52.1)
Stage(%)			0.023(Mann-Whitney U test)			0.043(Mann-Whitney U test)			0.002(Mann-Whitney U test)
StageⅠ	68(59.1)	52(45.6)		64(59.3)	63(52.5)		132(59.2)	115(49.1)
StageⅡ	26(22.6)	32(28.1)		24(22.2)	22(18.3)		50(22.4)	54(23.1)
StageⅢ	13(11.3)	27(23.7)		11(10.2)	23(19.2)		24(10.8)	50(21.4)
StageⅣ	5(4.3)	3(2.6)		4(3.7)	12(10.0)		9(4.0)	15(6.4)
Unknow	3(2.6)	0(0.0)		5(4.6)	0(0.0)		8(3.6)	0(0.0)
pathologic T(%)			0.004(Mann-Whitney U test)			0.27(Mann-Whitney U test)			0.011(Mann-Whitney U test)
T1	45(39.1)	26(22.8)		43(39.8)	41(34.2)		88(39.5)	67(28.6)
T2	57(49.6)	71(62.3)		54(50.0)	62(51.7)		111(49.8)	133(56.8)
T3	7(6.1)	12(10.5)		7(6.5)	11(9.1)		14(6.2)	23(9.8)
T4	5(4.3)	5(4.4)		3(2.8)	5(4.2)		8(3.6)	10(4.3)
TX	1(0.9)	0(0.0)		1(0.9)	1(0.8)		2(0.9)	1(0.4)
pathologic N(%)			0.022(Mann-Whitney U test)			0.072(Mann-Whitney U test)			0.003(Mann-Whitney U test)
N0	79(68.7)	64(56.1)		78(72.2)	74(61.7)		157(70.4)	138(59.0)
N1	19(16.5)	26(22.8)		17(15.7)	23(19.2)		36(16.1)	49(20.9)
N2	12(10.4)	23(20.2)		10(9.3)	19(15.8)		22(9.9)	42(17.9)
N3	1(0.9)	0(0.0)		0(0.0)	1(0.8)		1(0.4)	1(0.4)
NX	4(3.5)	1(0.9)		3(2.8)	3(2.5)		7(3.1)	4(1.7)
pathologic M(%)			0.691 (Chi-square)			0.089 (Chi-square)			0.304 (Chi-square)
M0	76(66.1)	80(70.2)		72(66.7)	79(65.8)		148(66.4)	159(68.0)
M1	5(4.3)	3(2.6)		3(2.8)	12(10.0)		8(3.6)	15(6.4)
MX	31(27.0)	30(26.3)		33(30.5)	29(24.2)		64(28.7)	59(25.2)
Unknow	3(2.6)	1(0.9)		0(0.0)	0(0.0)		3(1.3)	1(0.4)
status=Dead(%)	22(19.1)	64(56.1)	<0.001(Chi-square)	29(26.9)	58(48.3)	<0.001(Chi-square)	51(22.9)	122(52.1)	<0.001(Chi-square)
OS time(mean)/day	1234.1	679.2	<0.001(t test)	1001.1	825.6	0.266(t test)	1121.3	754.3	<0.001(t test)
