# Supplementary material for: Necroptosis-related lncRNA in lung adenocarcinoma: A comprehensive analysis based on a prognosis model and a competing endogenous RNA network
Source: Front Genet. 2022 Sep 8;13:940167. doi: 10.3389/fgene.2022.940167 (PMC9493131; doi:10.3389/fgene.2022.940167)
Supplement: Supplementary file 10 [file Table1.xlsx]

## Sheet: Sheet1
Table S1 Details of necroptosis-related genes
Gene	Type
FADD	Necroptosis
FAS	Necroptosis
FASLG	Necroptosis
MLKL	Necroptosis
RIPK1	Necroptosis
RIPK3	Necroptosis
TLR3	Necroptosis
TNF	Necroptosis
TSC1	Necroptosis
TRIM11	Necroptosis
CASP8	Necroptosis
ZBP1	Necroptosis
MAPK8	Necroptosis
IPMK	Necroptosis
ITPK1	Necroptosis
SIRT3	Necroptosis
MYC	Necroptosis
TNFRSF1A	Necroptosis
TNFSF10	Necroptosis
TNFRSF1B	Necroptosis
TRAF2	Necroptosis
PANX1	Necroptosis
OTULIN	Necroptosis
CYLD	Necroptosis
USP22	Necroptosis
MAP3K7	Necroptosis
SQSTM1	Necroptosis
STAT3	Necroptosis
DIABLO	Necroptosis
DNMT1	Necroptosis
CFLAR	Necroptosis
BRAF	Necroptosis
AXL	Necroptosis
ID1	Necroptosis
CDKN2A	Necroptosis
HSPA4	Necroptosis
BCL2	Necroptosis
STUB1	Necroptosis
FLT3	Necroptosis
HAT1	Necroptosis
SIRT2	Necroptosis
SIRT1	Necroptosis
PLK1	Necroptosis
MPG	Necroptosis
BACH2	Necroptosis
GATA3	Necroptosis
MYCN	Necroptosis
ALK	Necroptosis
ATRX	Necroptosis
TERT	Necroptosis
SLC39A7	Necroptosis
SPATA2	Necroptosis
RNF31	Necroptosis
IDH1	Necroptosis
IDH2	Necroptosis
KLF9	Necroptosis
HDAC9	Necroptosis
HSP90AA1	Necroptosis
LEF1	Necroptosis
BNIP3	Necroptosis
CD40	Necroptosis
BCL2L11	Necroptosis
EGFR	Necroptosis
DDX58	Necroptosis
TARDBP	Necroptosis
APP	Necroptosis
TNFRSF21	Necroptosis
