# Supplementary material for: Necroptosis-related lncRNA in lung adenocarcinoma: A comprehensive analysis based on a prognosis model and a competing endogenous RNA network
Source: Front Genet. 2022 Sep 8;13:940167. doi: 10.3389/fgene.2022.940167 (PMC9493131; doi:10.3389/fgene.2022.940167)
Supplement: Supplementary file 13 [file Table5.xlsx]

## Sheet: Sheet1
Table S5 Details of the drug information
Drug	Infromation/function
A.443654	A.443654 is a specific Akt inhibitor.
Cisplatin	Cisplatin is an antineoplastic chemotherapy agent by cross-linking with DNA and causing DNA damage in cancer cells.
CGP.60474	CGP60474, is a highly potent anti-endotoxemic agent, cyclin-dependent kinase (CDK) inhibitor, a selective and ATP-competitive PKC inhibitor.
Docetaxel	Docetaxel is a microtubule depolymerization inhibitor and attenuates the effects of BCL-2 and BCL-xL gene expression.
Epothilone B	Epothilone B(Microtubule Assosiated inhibitor) is a paclitaxel-like Microtubule stabilizer similar to paclitaxel, a conventional anticancer compound.
GW843682X	GW843682X is a selective, ATP-competitive inhibitor of PLK1 and PLK3.
NVP. TAE684	TAE684 (NVP-TAE684) is a potent, selective ALK inhibitor that induces cell cycle arrest and apoptosis.
Paclitaxel	Epothilone B(Microtubule Assosiated inhibitor) is a paclitaxel-like Microtubule stabilizer similar to paclitaxel, a conventional anticancer compound
ABT-888	Veliparib (ABT-888) is a potent PARP1 and PARP2 inhibitor that inhibits SIRT2 and DNA repair.
Bosutinib	Bosutinib is a dual Src/Abl inhibitor.
Lenalidomide	Lenalidomide (CC-5013) is a ligand of ubiquitin E3 ligase cereblon (CRBN), and it causes selective ubiquitination and degradation IKZF1 and IKZF3.
MK.2206	MK.2206 is a highly selective inhibitor of AKT1/2/3.
PAC.1	Pac-1 (Caspase activator) is an effective procaspase-3 (progenase-3) activator.
PD.0332991	PD.0332991(Palbociclib) is a highly selective CDK4/6 inhibitor, and has potential anti-tumor activity.
Roscovitine	Seliciclib (Roscovitine) is an orally bioavailable and selective CDKs inhibitor.
